# Supplementary material for: Agriculture along the upper part of the Middle Zarafshan River during the first millennium AD: A multi-site archaeobotanical analysis
Source: PLoS One. 2024 Mar 28;19(3):e0297896. doi: 10.1371/journal.pone.0297896 (PMC10977675; doi:10.1371/journal.pone.0297896)
Supplement: S1 Table — (XLSX) [file pone.0297896.s001.xlsx]

## Sheet: Kainar+Panjakent
Supporting information 1
Kainar and Panjakent, Tajikistan (2021-2022)					Grain Parts *Not in Totals											Domestic Grains and Legumes												Nut and Fruits									Amaranthaceae					Apiaceae	Asteraceae		Boraginaceae			Brassicaceae
Site	Context	Sample #	Volume of Soil Floated (Liters)	Wood (Fragments > 2.oo mm) g	Wheat Rachis (Hexaploid)	Wheat Rachis (Tetraploid)	Wheat Rachis	Wheat spikelet fork	Aegilops rachis	Barley Rachis	Cerealia	Legume	Grape pedicel	Fruit fragments	Culm Node	Hordeum vulgare var. vulgare L.	Hordeum vulgare var. nudum	Triticum aestivum L.	Triticum sp.	Panicum miliaceum L.	Setaria italica (L.) P. Beauv	Millet	Cicer arietinum L.	Lens culinaris Medik	Pisum sativum L.	Vicia faba	Gossypium sp.	Cucumis sp.	Cucumis melo	Hippophae rhamnoides	Juglans regia L. (fragmented)	Prunus persica	Prunus dulcis	Malus/Pyrus spp.	Elaeagnus angustifolia	Vitis vinifera L.	Amaranthaceae	Perisperm (Amaranthaceae)	Chenopodium/Atriplex spp.	Suaeda sp.	Salsola type	Apiaceae	Asteraceae	Artemisia sp.	Boraginaceae	Lithospermum arvense	Heliotropium sp.	small Brassicaceae	Brassica sp.
Panjakent - Kainar	Citadel	FSP1	36	22.6														2																	1	2			18									1
		FSP2	6
		FSP3	6	38												1
		FSP10	12	8.5
		FSP13	10.5	8.5	5					1						1		2						1															2				2					5
		FSP14	6	24.2												1											1									1	1										1
		FSP15	16.5	194.9												1		3										1		54				1			4
		FSP16	13.5	61.1																						1																						1
		FSP17	10	222.4																										29							1
		Total	116.5	580.2	5					1						4		7						1		1	1			83				1	1	3	6		20			0	2				1	7
Panjakent - main settlement	Object 6-C	FSP6	4.5	4.6														2														2					1		1									1
		FSP7	61.5	379.7	1					2	13	7				19		106		4	1	2	2	2		10	1	1								1	2		5				1					1
		FSP11	4.5	9.4
		FSP20	20.5	174.5												1		7		1					1											1											1	1
		FSP2-2022	19	109.9	126	5	43	1	5	56	100		2	3	94	68	1	81		7	2			3	1						14		3			4	123		67	1425	5		22	2			1	19	1
		FSP5-2022	12.5	62.86								2																								1										1
		Subtotal	122.5	740.96	127	5	43	1	5	58	113	9	2	3	94	88	1	196	0	12	3	2	2	5	2	10	1	1			14	2	3	0		7	126		73	1425	5		23	2	0	1	2	22	1
Panjakent - main settlement	Object- 30	FSP4	9.5	19.4							3												3	2			5									1												1
		FSP18	6	0.7	3						3				3					1									1								6		7				2					1
		FSP19	27.5	65	1					2						8		2		1				6												3		1	3		3						2	1
		FSP1-2022	50	36.02							31	1			1	26		2		8	7			3			28				26					2	2						2		1			2
		FSP3-2022	46	217.7							3				2	1								1													3			2			1				1
		Subtotal	139	338.82	4					2	40	1			6	35		4		10	7		3	12			33	0	1		26					6	11	1	10	2	3		5		1		3	5
Panjakent - main settlement	Object-XII-B	FSP5	35	5.6							2				1	2		1			1																13		9				3				3	1
		FSP8	42.5	178											2	1																				2	2		2								1
		FSP9	26	31.1							1				1	1		1				1	1								2					3			1
		FSP12	27	26.6							4	2				1		13			1			1			19							1		1	3		1
		FSP4-2022	2.5	0.37							1								1																		1					1	1
		FSP6-2022	17	2.9																1	1										3												1					1
		Subtotal	150	244.57							8	2			4	5		15	1	1	3	1	1	1			19				5			1		6	19		13			1	5				4	2
		Total	411.5	1324.35	131	5	43	1	5	60	161	12	2	3	104	128	1	215	1	23	13	3	6	18	2	10	53	1	1	0	45	2	3	1	0	19	156	1	96	1427	8	1	33	2	1	1	9	29	1
[truncated: 52 more columns]
