# Supplementary material for: Agriculture along the upper part of the Middle Zarafshan River during the first millennium AD: A multi-site archaeobotanical analysis
Source: PLoS One. 2024 Mar 28;19(3):e0297896. doi: 10.1371/journal.pone.0297896 (PMC10977675; doi:10.1371/journal.pone.0297896)
Supplement: S2 Table — (XLSX) [file pone.0297896.s002.xlsx]

## Sheet: Sanjar-Shah
Supporting information 2
Sanjar-Shah, Tajikistan (2021-2022)					Grain Parts *Not in Totals						Domestic Grains and Legumes										Fruits and nuts				Amaranthaceae		Apiaceae	Asteraceae		Brassicaceae	Boraginaceae			Caryophyllaceae				Cyperaceae		Fabaceae				Malvaceae	Poaceae
Site	Area	Sample #	Volume of Soil Floated (Liters)	Wood (Fragments > 2.oo mm) g	Wheat Rachis (Hexaploid)	Barley Rachis	Wheat Rachis	Culm node	Legume	Cerealia	Hordeum vulgare var. vulgare L.	Triticum aestivum	Setaria italica (L.) P. Beauv	Panicum miliaceum L.	Millet	Pisum sativum	Lens culinaris	Lathyrus sativus	Vicia faba	Gossypium sp.	Juglans regia L. (fragmented)	Nut shell fragments	Hippophae rhamnoides	Vitis vinifera L.	Amaranthaceae	Chenopodium/Atriplex spp.	Apiaceae	Asteraceae	Artemisia sp.	Brassicaceae	Boraginaceae	Lithospermum arvense	Heliotropium sp.	Caryophyllaceae	Cerastium sp.	Stellaria sp.	Vaccaria hispanica (Mill.) Rauschert	Cyperaceae	Carex spp.	Fabaceae	Trifolium sp.	Trigonella sp.	Medicago/Melilotus	Malvaceae	Poaceae	small Poaceae	Pooid	Bromus type	Stipa type
Sanjar-Shah 2021	VIII	FSS1	31	15.8						1	1														2	16		1						1			3	1	1						2		1
	VIII	FSS2	11.5	63.2									10		2											4												1
	VIII	FSS3	6.5	16.8																				1	2	2	1
	VIII	FSS4	5.5	34						1										2	1					1							1					1
	VIII	FSS5	11	1.2
		Subtotal	65.5	131						2	1		10		2					2	1			1	4	23	1	1					1	1			3	3	1						2		1
Sanjar-Shak 2022	VIII	FSS1	16.5	6.6		1		1	1	23	18		3			1	1	1	3	1045		2		1	67	9		3		25	1	6			1		1	27	9	5	250		2	2	28			33	1
	VI	FSS2	85	26.24	1		1	3	1	22	46	22	2	2	2	2	1	4			13		1	2	13	10		77	35	12		2	2	8		2	7		481	51		26			27	15	3
	VI	FSS3	9	5.2																																				1					1
	VIII	FSS4	0.5	1.74							3									615																				4					3		1
		Subtotal	111	39.78	1	1	1	4	2	45	67	22	5	2	2	3	2	5	3	1660	13	2	1	3	80	19		80	35	37	1	8	2	8	1	2	8	27	490	61	250	26	2	2	59	15	4	33	1
		total	176.5	170.78	1	1	1	4	2	47	68	22	15	2	4	3	2	5	3	1662	14	2	1	4	84	42	1	81	35	37	1	8	3	9	1	2	11	30	491	61	250	26	2	2	61	15	5	33	1
[truncated: 29 more columns]
