# Supplementary material for: Agriculture along the upper part of the Middle Zarafshan River during the first millennium AD: A multi-site archaeobotanical analysis
Source: PLoS One. 2024 Mar 28;19(3):e0297896. doi: 10.1371/journal.pone.0297896 (PMC10977675; doi:10.1371/journal.pone.0297896)
Supplement: S3 Table — (XLSX) [file pone.0297896.s003.xlsx]

## Sheet: Kuk-Tosh
Supporting information 3
Kuk-Tosh, Tajikistan (2021)						Grain Parts *Not in Totals						Domestic Crops				Domestic fruits and nuts											Amaranthaceae				Asteraceae	Boraginaceae	Brassicaceae	Caryophyllaceae	Cyperaceae	Fabaceae		Poaceae				Plantaginaceae		Rubiaceae	Thymelaeaceae	Unidentified	Unidentifiable	Totals	Total
Site	Context	Sample #	State of preservation	Volume of Soil Floated (Liters)	Wood (Fragments > 2.oo mm) g	Wheat Rachis (Hexaploid)	Barley Rachis	Cerealia	Legume	Culm Node	Grape pedicel	Hordeum vulgare var. vulgare L.	Triticum aestivum L.	Pisum sativum L.	Gossypium sp.	Cucumis melo	Juglans regia L. (fragmented)	Fisuc carica	Morus sp.	Punica granatum (Seed B)	Malus domestica	Prunus sp. (fragmented)	Prunus persica (Fragmented)	Prunus dulci (fragmented)	Vitis vinifera L.	Nutshell (fragments)	Amaranthaceae	Perisperm (Amaranthaceae)	Chenopodium/Atriplex spp.	Perisperm (Chenopodium sp.)	Asteraceae	Lithospermum arvense L.	small Brassicaceae	Caryophyllaceae	Cyperaceae	Fabaceae	Trigonella sp.	Poaceae	Small Poaceae	Pooid	Setaria (Wild)	Plantaginaceae	Veronica cf. persica Poir.	Galium spp.	Thymelaea sp.	Unidentified Seeds	Unidentifiable Seed Fragments	Totals without Unidentifiable Fragments	Totals without Unidentifiable Fragments
Kuk-Tosh	Cesspit	FSB1	Carbonized	4.5	3			2									3														1																2	4	61
			Mineralized																						56							1																57
	Cesspit	FSB2	Carbonized	11	4.7			3					5												1		1				1		1			1		1				1			1	2	6	15	96
			Mineralized															1	4						76																							81
	Cesspit	FSB3	Carbonized	14.5	9.4				1		1	1					1											1		1																	1	4	332
			Mineralized											1	1	2		2	1	2	2	1			316																							328
	Cesspit	FSB4	Carbonized	18.5	45			1				3					14																1				1		2		1						4	22	120
			Mineralized												1			35						1	55	6																						98
	Cesspit	FSB5	Carbonized	17.5	27.3	1		3				1	2				3					1	1		1	5			4					1													5	19	23
			Mineralized															1	3																													4
	Floor	FSB6	Carbonized	13	9.5	3	1			2		1	3				2									3	2		2				2	7	1					1			1	1	1	4		31	31
	Total			79	98.9	4	1	9	1	2	1	6	10	1	2	2	23	39	8	2	2	2	1	1	505	14	3	1	6	1	2	1	4	8	1	1	1	1	2	1	1	1	1	1	2	6	18	663	663
