# Supplementary material for: Agriculture along the upper part of the Middle Zarafshan River during the first millennium AD: A multi-site archaeobotanical analysis
Source: PLoS One. 2024 Mar 28;19(3):e0297896. doi: 10.1371/journal.pone.0297896 (PMC10977675; doi:10.1371/journal.pone.0297896)
Supplement: S4 Table — (XLSX) [file pone.0297896.s004.xlsx]

## Sheet: Sheet1
Supporting information 4
Afrasiab, Uzbekistan (2019)				*Not in Totals						Domestic Grains and Legumes										Fruit and nuts											Amaranthaceae		Boraginaceae	Brassicaceae	Caryophyllaceae	Cyperaceae	Fabaceae		Lamiaceae	Poaceae					Polygonaceae		Rubiaceae	Solanaceae	Thymelaeaceae
Site	Context	Sample #	Volume of Soil Floated (Liters)	Barley Rachis	Cerealia	Legume	Culm node	Fruits flesh fragments	Grape pedicle	Hordeum vulgare var. vulgare	Triticum aestivum	small Triticum aestivum	Triticum sp.	Oryza sativa	Panicum miliaceum	Cicer arietinum	Lens culinaris	Pisum sativum	Vicia/Pisum	Elaeagnus augustifolia	Juglans regia	Prunus sp.	Prunus dulcis	Prunus cf. armeniaca	Malus/Pyrus	Pistacia vera	Vitis vinifera (pips)	Vitis vinifera (fruit)	nut kernel	Nutshell	Amaranthaceae	Chenopodium/Atriplex	Boraginaceae	small Brassicaceae	Caryophyllaceae	Carex spp.	Fabaceae	Trifolium spp.	Lamiaceae	Poaceae	Small Poaceae	Pooid	Wild millet	Panicoid	Rumex spp.	Polygonum spp.	Galium sp.	Solanaceae	Thymelaea sp.
Afrasiab	Unit 47	FSA 1	261	1	25	6	1	61	5	21	45	2	9	3	2	2	32	4	3	3	51	10	1	11	47	2	23	6	1	13	22	19	1	5	1	1	2	2	1	2	2	2	4	1	1	1	2	31	201
[truncated: 5 more columns]
